# Supplementary material for: TIE-UP-SIN: a novel method for enhanced identification of protein–protein interactions
Source: Front Microbiol. 2025 Sep 1;16:1657647. doi: 10.3389/fmicb.2025.1657647 (PMC12434083; doi:10.3389/fmicb.2025.1657647)
Supplement: Supplementary file 2 [file Data_Sheet_2.ZIP]

Archive with 13 entries (12 files):
- protein_dbs/
- protein_dbs/contaminants_MaS_Bs_interactom.txt
- __MACOSX/protein_dbs/._contaminants_MaS_Bs_interactom.txt
- protein_dbs/contaminants_LysC.txt
- __MACOSX/protein_dbs/._contaminants_LysC.txt
- protein_dbs/contaminants_benzonase.txt
- __MACOSX/protein_dbs/._contaminants_benzonase.txt
- protein_dbs/220310_bacillus_subtilis_168_uniprot_proteom_db_wo_SigA.txt
- __MACOSX/protein_dbs/._220310_bacillus_subtilis_168_uniprot_proteom_db_wo_SigA.txt
- protein_dbs/contaminants_trypsin__TRYP_PIG.txt
- __MACOSX/protein_dbs/._contaminants_trypsin__TRYP_PIG.txt
- protein_dbs/SigA_C-term_TS.txt
- __MACOSX/protein_dbs/._SigA_C-term_TS.txt
