# Supplementary material for: TIE-UP-SIN: a novel method for enhanced identification of protein–protein interactions
Source: Front Microbiol. 2025 Sep 1;16:1657647. doi: 10.3389/fmicb.2025.1657647 (PMC12434083; doi:10.3389/fmicb.2025.1657647)
Supplement: Supplementary file 2 [file Data_Sheet_2.ZIP › protein_dbs/contaminants_benzonase.txt]

>sp|P13717|NUCA_SERMA Nuclease OS=Serratia marcescens OX=615 GN=nucA PE=1 SV=2
MRFNNKMLALAALLFAAQASADTLESIDNCAVGCPTGGSSNVSIVRHAYTLNNNSTTKFA
NWVAYHITKDTPASGKTRNWKTDPALNPADTLAPADYTGANAALKVDRGHQAPLASLAGV
SDWESLNYLSNITPQKSDLNQGAWARLEDQERKLIDRADISSVYTVTGPLYERDMGKLPG
TQKAHTIPSAYWKVIFINNSPAVNHYAAFLFDQNTPKGADFCQFRVTVDEIEKRTGLIIW
AGLPDDVQASLKSKPGVLPELMGCKN
