# Supplementary material for: TIE-UP-SIN: a novel method for enhanced identification of protein–protein interactions
Source: Front Microbiol. 2025 Sep 1;16:1657647. doi: 10.3389/fmicb.2025.1657647 (PMC12434083; doi:10.3389/fmicb.2025.1657647)
Supplement: Supplementary file 2 [file Data_Sheet_2.ZIP › protein_dbs/SigA_C-term_TS.txt]

>ms|SigA_TS|SigA_TS Sigma-factor SigA with twinStrepTag 
MADKQTHETELTFDQVKEQLTESGKKRGVLTYEEIAERMSSFEIESDQMDEYYEFLGEQGVELISENEETEDPNIQQLAKAEEEFDLNDLSVPPGVKINDPVRMYLKEIGRVNLLSAKEEIAYAQKIEEGDEESKRRLAEANLRLVVSIAKRYVGRGMLFLDLIQEGNMGLMKAVEKFDYRKGYKFSTYATWWIRQAITRAIADQARTIRIPVHMVETINKLIRVQRQLLQDLGREPTPEEIAEDMDLTPEKVREILKIAQEPVSLETPIGEEDDSHLGDFIEDQEATSPSDHAAYELLKEQLEDVLDTLTDREENVLRLRFGLDDGRTRTLEEVGKVFGVTRERIRQIEAKALRKLRHPSRSKRLKDFLEGSWSHPQFEKGGGSGGGSGGSAWSHPQFEK
