# Supplementary material for: TIE-UP-SIN: a novel method for enhanced identification of protein–protein interactions
Source: Front Microbiol. 2025 Sep 1;16:1657647. doi: 10.3389/fmicb.2025.1657647 (PMC12434083; doi:10.3389/fmicb.2025.1657647)
Supplement: Supplementary file 3 [file Data_Sheet_3.ZIP › TIE_UP_SIN_script.txt]

#Version: 03 
#Author: Stephan Michalik/ Max Schedlowski
#last modified: 15.03.2025

# library -----------------------------------------------------------------
library(tidyverse)
library(helfRlein)
library(plotly)
library(ggrepel)
library(patchwork)
library(limma)
library(testthat)
library(readr)
library(ggplot2)


options(dplyr.summarise.inform = FALSE, ggrepel.max.overlaps = 100)

#Info:
FA_content = "low_FA" #formaldehyde concentration used for crosslinking
target_protein = "SigA_TS" #chromosomal tagged bait protein

# parameters --------------------------------------------------------------
WT_FC = 2 # bait control ratio ion filtering
Bait_FC = 2 # wild type control ratio ion filtering
ion_Q = 0.05 # Q-value cutoff for ion filtering
CDC = 0.5 # 0.5 means ion must be present in 50% of replicates per condition
ion_CV = 0.2 # allowed maximal ion CV of ratio
NrPEP = 2 # number of peptides for filtering
seqcov = 10 # 10 means 10% sequence coverage per measurement
FC = 2 # FC threshold in experiment condtion
Pvalue = 0.001 # adj.P.Value threshold in experiment condtion

# filtering steps new -----------------------------------------------------
# 1. bait and wt control ion ratio filtering
# 2. ion Q-value cutoff filtering
# 3. condition wise filtering e.g. in 100% of replicates
# 4. ratio ion CV filtering e.g. <0.1 ion ratio CV
# 5. 2 peptides per protein
# 6. protein coverage from analysis cut off
# 7. logFC for determining top proteins
# 8. adj.P.Value for determining top proteins


# load all raw data seperately, change R.Replicate, then combine-----------------------------------------------------------
# Comment: Warning message: NAs introduced by coercion! can be ingored. PG.MolecularWeight, PG.IBAQ and PEP.PeptidePosition will not be used.
#           Also Parsing error when loading the data, can be ignored. However still control it. Columns 53,66,75 are the columns mentioned above!!!

raw1 <- read_delim("raw_data/sigA_low_WT_WT_Report_C_FunGene_complex (Normal).tsv",col_types = cols(EG.Qvalue = col_character()),delim = "\t")
raw1$PG.MolecularWeight <- as.numeric(raw1$PG.MolecularWeight)
raw1$PG.IBAQ <- as.numeric(raw1$PG.IBAQ)


raw2 <- read_delim("raw_data/sigA_low_Bait_WT_Report_C_FunGene_complex (Normal).tsv", col_types = cols(EG.Qvalue = col_character()),delim = "\t")
raw2$PG.MolecularWeight <- as.numeric(raw2$PG.MolecularWeight)
raw2$PG.IBAQ <- as.numeric(raw2$PG.IBAQ)


raw3 <- read_delim("raw_data/sigA_low_Bait_Bait_Report_C_FunGene_complex (Normal).tsv",col_types = cols(EG.Qvalue = col_character()),delim = "\t")


raw <- bind_rows(raw1, raw2, raw3)

# add ion data ------------------------------------------------------------
raw <- raw %>% 
  unite(EG.ModifiedSequence,FG.Charge, sep = "_", remove = F,col = "ion")

# reformat Q-value --------------------------------------------------------
raw <- raw %>%
  mutate(EG.Qvalue.formatted = ifelse(test = EG.Qvalue=="Profiled",yes = 1,no = EG.Qvalue))
raw$EG.Qvalue.formatted <- to_na(raw$EG.Qvalue.formatted)
raw$EG.Qvalue.formatted<-as.numeric(raw$EG.Qvalue.formatted)

# change H/L ratio L/H ratio in new column

raw <- raw %>% 
  mutate(L_vs_H_ratio =  (1/`EG.HeavyToLightRatio (Settings)`))


# reformat coverage -------------------------------------------------------

raw <- raw %>%
  rowwise() %>% 
  mutate(PG.Coverage.formatted = mean(
    as.numeric(
      str_replace_all(
        unlist(strsplit(PG.Coverage,";")),"%","")
    )
  )
  ) %>% 
  ungroup()

# condition renaming ------------------------------------------------------

condition_renaming<- tribble(~"condition", ~"new_name",
                             "WT_WT" , "WT L/H control",
                             "Bait_WT" ,"Bait L/H WT experiment",
                             "Bait_Bait" ,"Bait L/H control"
                             )

raw <- left_join(raw ,
                 condition_renaming, by = c("R.Condition" = "condition")) %>% 
  select(-R.Condition) %>% 
  rename(R.Condition = new_name)

# PG.ProteinNames is NA für alle Einträge aus der Kontaminanten Protein-DB. Nach meiner meinung nicht weiter schlimm.

# Filter rows where PG.ProteinNames is NA
na_rows <- raw %>%
  filter(is.na(PG.ProteinNames))

# View the rows with NA
print(na_rows)

#Drop all rows with PG.ProteinNames == NA!!! 
raw <- raw %>% filter(PG.FastaFiles != "contaminants_MaS_Bs_interactom")


# ######## Important ########
# Start from here, after changing filter parameters
# control ratio ion filtering ---------------------------------------------

raw_control_filtering_ions_tmp <- bind_rows(raw %>% 
                                              filter(R.Condition%in%c("WT L/H control")) %>% 
                                              filter(abs(log2(L_vs_H_ratio))>WT_FC),
                                            raw %>% 
                                              filter(R.Condition%in%c("Bait L/H control")) %>% 
                                              filter(abs(log2(L_vs_H_ratio))>Bait_FC)
)

control_ions_filtering_vector <- unlist(raw_control_filtering_ions_tmp %>% distinct(ion))

raw_control_filtering <- raw %>% 
  filter(ion%nin%control_ions_filtering_vector)

# filter condition wise 100% per condition ----------------------------------
# sample inputs
total_sample_count<- raw %>% 
  group_by(R.Condition) %>% 
  summarise(total_sample_count = n_distinct(R.FileName))

# filter for ions with a Q-value below threshold choosen in parameters
filtered_sample_count <- raw_control_filtering %>% 
  select(ion,EG.Qvalue.formatted,R.FileName,R.Condition) %>% 
  filter(EG.Qvalue.formatted <= ion_Q) %>% 
  group_by(R.Condition,ion) %>% 
  summarise(sample_count = n_distinct(R.FileName))

# add total sample count of input
filtered_sample_count <- left_join(filtered_sample_count,total_sample_count, by = "R.Condition")
# calculate percent
filtered_sample_count <- filtered_sample_count %>% 
  mutate(percent = sample_count/total_sample_count)
selected_filtered_sample_count <- filtered_sample_count %>% 
  filter(percent>=CDC)

#filter input data for condition wise percentage ion identification percentage
raw_condition_filtering <- left_join(raw_control_filtering,
                                     selected_filtered_sample_count %>% 
                                       distinct(R.Condition,ion,percent) %>% 
                                       rename(condition_wise_data_completness = percent),
                                     by = c("R.Condition", "ion")
)

#filtering
raw_condition_filtering <- raw_condition_filtering %>% 
  filter(condition_wise_data_completness>=CDC)

# Zähle die Anzahl distinct Proteinnamen in der Spalte PG.ProteinNames
num_distinct_proteins <- raw_condition_filtering %>%
  distinct(PG.ProteinNames) %>%
  nrow()

# Ausgabe der Anzahl
num_distinct_proteins

# raw CV ratio ion level --------------------------------------------------------

raw_condition_filtering_CV<- raw_condition_filtering %>% 
  group_by(R.Condition,PG.ProteinNames, ion)  %>%   
  summarise(CV_L_vs_H_ratio = sd(L_vs_H_ratio)/mean(L_vs_H_ratio))

# Zähle die Anzahl distinct Proteinnamen in der Spalte PG.ProteinNames
num_distinct_proteins_CV <- raw_condition_filtering_CV %>%
  distinct(PG.ProteinNames) %>%
  nrow()

# Ausgabe der Anzahl
num_distinct_proteins_CV


raw_condition_filtering_CV_filtering <- left_join(raw_condition_filtering,
                                                  raw_condition_filtering_CV,
                                                  by = c("R.Condition", "PG.ProteinNames", "ion"))

# Zähle die Anzahl distinct Proteinnamen in der Spalte PG.ProteinNames
num_distinct_proteins_CV2 <- raw_condition_filtering_CV_filtering %>%
  distinct(PG.ProteinNames) %>%
  nrow()

# Ausgabe der Anzahl
num_distinct_proteins_CV2

# filter by ion CV --------------------------------------------------------

raw_condition_filtering_CV_filtering <- raw_condition_filtering_CV_filtering %>% 
  filter(CV_L_vs_H_ratio<=ion_CV)

# filter for PG.coverage and 2 peptides --------------------------------------------------

# peptide count condition-wise
filtered_condition_wise_peptide_count <- raw_condition_filtering_CV_filtering %>% 
  filter(EG.Qvalue.formatted <= ion_Q) %>% 
  distinct(PEP.StrippedSequence,PG.ProteinNames,R.Condition) %>% 
  group_by(R.Condition,PG.ProteinNames) %>% 
  summarise(peptide_count = n_distinct(PEP.StrippedSequence))


raw_condition_filtering_CV_filtering_2pep <- left_join(raw_condition_filtering_CV_filtering,
                                                       filtered_condition_wise_peptide_count,
                                                       by = c("R.Condition", "PG.ProteinNames")) %>%
                                                        filter(peptide_count >= NrPEP)

# filter for PG.coverage --------------------------------------------------

raw_condition_filtering_CV_filtering_2pep_PGcoverage <- raw_condition_filtering_CV_filtering_2pep %>% 
  group_by(R.Condition,PG.ProteinNames, R.Replicate)  %>%   
  group_by(R.Condition) %>% 
  filter(PG.Coverage.formatted>=seqcov)


# aggregate light to heavy ratios on peptide level -----------------------------------------


peptide_aggregated <- raw_condition_filtering_CV_filtering_2pep_PGcoverage  %>%  
  group_by(R.FileName,R.Condition,R.Replicate, PG.ProteinNames,EG.ModifiedPeptide,PEP.StrippedSequence)  %>%  
  summarise(L_vs_H_ratio = median(L_vs_H_ratio,na.rm = T))

raw_condition_filtering_CV_filtering_2pep_PGcoverage %>% 
  distinct(R.Condition)

#Calculate normalization factor for each sample ------------------------
sample_normalization_factors <- peptide_aggregated %>%
  group_by(R.Condition, R.Replicate) %>%
  summarise(normalization_factor = median(L_vs_H_ratio, na.rm = TRUE)) %>%
  ungroup()

# Normalize L_vs_H_ratio using the calculated normalization factor for each sample --------
peptide_aggregated <- peptide_aggregated %>%
  left_join(sample_normalization_factors, by = c("R.Condition", "R.Replicate")) %>%
  mutate(normalized_L_vs_H_ratio = L_vs_H_ratio / normalization_factor) %>%
  select(-normalization_factor)

# aggregate light to heavy ratios on protein level -----------------------------------------

protein_aggregated <- peptide_aggregated %>%  
  group_by(R.FileName, R.Condition, R.Replicate, PG.ProteinNames) %>%  
  summarise(L_vs_H_ratio = median(L_vs_H_ratio, na.rm = T),
            normalized_L_vs_H_ratio = median(normalized_L_vs_H_ratio, na.rm = T))

protein_aggregated$R.Condition <- factor(protein_aggregated$R.Condition, levels = c("WT L/H control","Bait L/H WT experiment","Bait L/H control"))

# plot all proteins --------------------------------------------------------
all_protein_ratios<- ggplot(protein_aggregated,
                                  mapping = aes(interaction(R.Replicate,R.Condition),log2(L_vs_H_ratio)))+
  geom_hline(yintercept = 0)+
  geom_hline( yintercept = log2(FC), linetype= "dashed" )+
  geom_hline( yintercept = -log2(FC), linetype= "dashed" )+
  geom_boxplot()+
  coord_cartesian(ylim = c(-4,4))+
  #geom_text_repel(data = peptide_aggregated, mapping = aes(label = PEP.StrippedSequence),size =1.5)+
  theme_light(base_size = 18)+
  theme(axis.text.x = element_text(angle = 90,hjust = 1,vjust = 0.5))+
  labs(title = "all protein ratios (L-N14/H-N15)", 
       x = "",y = expression(log[2]~"ratio (L/H)"), caption = "dashed lines = 2FC")

ggsave(plot = all_protein_ratios,
       filename = paste0(target_protein,"_", FA_content,"_protein_ratios_L-H",
                         "_ion_CV",ion_CV,
                         "_Qvalue_",ion_Q,
                         "_seqcov_",seqcov,
                         ".pdf"), width = 30, height = 25, units = "cm")

# add rank ----------------------------------------------------------------

protein_aggregated <- protein_aggregated %>%  
  group_by(R.Condition) %>%  
  mutate(rank = dense_rank(L_vs_H_ratio))
protein_aggregated <- protein_aggregated %>%  
  filter(PG.ProteinNames!="TRYP_PIG")

protein_aggregated$R.Condition <- factor(protein_aggregated$R.Condition, levels = c("WT L/H control","Bait L/H WT experiment","Bait L/H control"))

# normalization plot ------------------------------------------------------


# norm all proteins plot
norm_plot_all <- protein_aggregated%>%  
  pivot_longer(cols = c("L_vs_H_ratio","normalized_L_vs_H_ratio"),
               names_to = "L_vs_H_ratio_fraction",values_to = "L_vs_H_ratio") |> 
  ggplot(mapping = aes(x = interaction(R.Replicate,R.Condition),y = log2(L_vs_H_ratio)))+
  geom_hline(yintercept = 0)+
  geom_hline( yintercept = log2(FC), linetype= "dashed" )+
  geom_hline( yintercept = -log2(FC), linetype= "dashed" )+
  geom_boxplot()+
  facet_wrap(~L_vs_H_ratio_fraction)+
  #coord_cartesian(ylim = c(-4,4))+
  theme_light(base_size = 18)+
  theme(axis.text.x = element_text(angle = 90,hjust = 1,vjust = 0.5))+
  labs(title = "all proteins",x="", y = expression(log[2]~"ratio (L/H)"))

ggsave(plot = norm_plot_all,
       filename = paste0(target_protein,"_", FA_content,"_norm_all_prot_ratios_L-H",
                         "_ion_CV",ion_CV,
                         "_Qvalue_",ion_Q,
                         "_seqcov_",seqcov,
                         ".pdf"), width = 30, height = 25, units = "cm")

#bait plot
bait_protein <- target_protein
conditions_total <- protein_aggregated %>% 
  distinct(R.Replicate,R.Condition)

bait_protein_data <- protein_aggregated %>% 
  filter(PG.ProteinNames==bait_protein) %>% 
  pivot_longer(cols = c("L_vs_H_ratio","normalized_L_vs_H_ratio"),
               names_to = "L_vs_H_ratio_fraction",values_to = "L_vs_H_ratio")

bait_protein_data <- bait_protein_data %>% 
  mutate(R.Replicate = factor(R.Replicate,levels = unique(conditions_total$R.Replicate))) %>% 
  mutate(R.Condition = factor(R.Condition,levels = unique(conditions_total$R.Condition)))

bait_protein_plot <- ggplot( bait_protein_data,
                             mapping = aes(x = interaction(R.Replicate,R.Condition),y = log2(L_vs_H_ratio)))+
  geom_hline(yintercept = 0)+
  geom_hline( yintercept = log2(FC), linetype= "dashed" )+
  geom_hline( yintercept = -log2(FC), linetype= "dashed" )+
  geom_boxplot()+
  scale_x_discrete(drop=FALSE)+
  facet_wrap(~L_vs_H_ratio_fraction)+
  #coord_cartesian(ylim = c(-4,4))+
  #geom_text_repel(data = peptide_aggregated, mapping = aes(label = PEP.StrippedSequence),size =1.5)+
  theme_light(base_size = 18)+
  theme(axis.text.x = element_text(angle = 90,hjust = 1,vjust = 0.5))+
  labs(subtitle = "ratios (L-N14/H-N15)", title = bait_protein, 
       x = "",y = expression(log[2]~"ratio (L/H)"), caption = "dashed lines = 2FC")

ggsave(plot = bait_protein_plot,
       filename = paste0(target_protein,"_", FA_content,"_bait_protein_ratios_L-H",
                         "_ion_CV",ion_CV,
                         "_Qvalue_",ion_Q,
                         "_seqcov_",seqcov,
                         ".pdf"), width = 30, height = 25, units = "cm")


norm_plot<- (norm_plot_all+theme(axis.text.x = element_blank())) /
  (bait_protein_plot+theme(axis.text.x = element_blank()))

ggsave(plot = norm_plot,filename = paste0(target_protein,"_", FA_content,"_NORM_plot",
                                          "_ion_CV",ion_CV,
                                          "_Qvalue_",ion_Q,
                                          "_seqcov_",seqcov,
                                          ".pdf"), width = 30, height = 35, units = "cm")

#testing of normalisation process!!!
testthat::test_file("test_analysis.R")

# Visual Inspection of normalized data --------------------------------------------------

# Function to generate plots for visual inspection
generate_visual_inspection_plots <- function(data) {
  # Calculate normalization factors
  sample_normalization_factors <- data %>%
    group_by(R.Condition, R.Replicate) %>%
    summarise(normalization_factor = median(L_vs_H_ratio, na.rm = TRUE)) %>%
    ungroup()
  
  # Apply normalization
  normalized_data <- data %>%
    left_join(sample_normalization_factors, by = c("R.Condition", "R.Replicate")) %>%
    mutate(normalized_L_vs_H_ratio = L_vs_H_ratio / normalization_factor) %>%
    select(-normalization_factor)
  
  # Combine original and normalized data for plotting
  plot_data <- normalized_data %>%
    pivot_longer(cols = c(L_vs_H_ratio, normalized_L_vs_H_ratio), names_to = "Ratio_Type", values_to = "Ratio")
  
  # Boxplot before and after normalization for each condition
  boxplot_before_after <- ggplot(plot_data, aes(x = R.Condition, y = Ratio, fill = Ratio_Type)) +
    geom_boxplot() +
    facet_wrap(R.Condition ~ Ratio_Type, scales = "free",ncol = 2) +
    theme_minimal() +
    labs(title = "Boxplot of L_vs_H_ratio Before and After Normalization", y = "L_vs_H_ratio", x = "Condition")
  
  # Density plot before and after normalization
  density_before_after <- ggplot(plot_data, aes(x = Ratio, fill = Ratio_Type, color = Ratio_Type)) +
    geom_density(alpha = 0.5) +
    facet_wrap(R.Condition ~ Ratio_Type, scales = "free",ncol = 2) +
    theme_minimal() +
    labs(title = "Density Plot of L_vs_H_ratio Before and After Normalization", x = "L_vs_H_ratio", y = "Density")
  
  # Scatter plot before vs after normalization
  scatter_before_after <- ggplot(normalized_data, aes(x = L_vs_H_ratio, y = normalized_L_vs_H_ratio)) +
    geom_point(alpha = 0.5) +
    geom_abline(slope = 1, intercept = 0, linetype = "dashed", color = "red") +
    theme_minimal() +
    labs(title = "Scatter Plot of L_vs_H_ratio Before vs After Normalization", x = "L_vs_H_ratio (Before)", y = "L_vs_H_ratio (After)")
  
  # Return the plots
  list(boxplot = boxplot_before_after, density = density_before_after, scatter = scatter_before_after)
}

# Generate the plots
plots <- generate_visual_inspection_plots(protein_aggregated)

# Display the plots
print(plots$boxplot)
print(plots$density)
print(plots$scatter)

# statistics using limma --------------------------------------------------

conditions <- unique(protein_aggregated$R.Condition)

statistics_table <- c()
for(i in 1:length(conditions)){
  
  tmp <- protein_aggregated %>% 
    filter(R.Condition==conditions[i])
  tmp_wide <- tmp %>% 
    select(normalized_L_vs_H_ratio,PG.ProteinNames,R.Condition,R.Replicate) %>% 
    pivot_wider(names_from = c("R.Condition","R.Replicate"),
                values_from = "normalized_L_vs_H_ratio")
  
  tmp_wide <- as.data.frame(tmp_wide)
  rownames(tmp_wide) <- tmp_wide$PG.ProteinNames
  tmp_wide <- tmp_wide[,-1]
  
  #use log2 ratios for limma // PycA normalized data
  fit_limma <- limma::lmFit(log2(tmp_wide))
  fit_limma_ebay <- limma::eBayes(fit_limma)
  fit_limma_ebay_res <- limma::topTable(fit_limma_ebay, adjust="BH", sort.by="none", number=1e9)
  fit_limma_ebay_res <- as_tibble(cbind(PG.ProteinNames = rownames(fit_limma_ebay_res), fit_limma_ebay_res))
  
  # bind stats
  statistics_table <- bind_rows(statistics_table,fit_limma_ebay_res %>% mutate(condition = conditions[i]))
}

write_csv(x = statistics_table,file = paste0(target_protein,"_", FA_content,"_stats_limma_eBayes_table",
                                             "_ion_CV",ion_CV,
                                             "_Qvalue_",ion_Q,
                                             "_seqcov_",seqcov,
                                             ".csv"))


# prep for volcano plot -------------------------------------------------
# Calculate Euclidean distance for each protein
statistics_table_modified1 <- statistics_table %>%
  mutate(distance = sqrt((logFC)^2 + (-log10(adj.P.Val))^2))

# Identify all Proteins in Bait L/H WT experiment that have adj.PValue < Pvalue & logFC > FC
pos_proteins <- unlist(statistics_table_modified1 %>% 
                         filter(condition == "Bait L/H WT experiment" & logFC > log2(FC) & -log10(adj.P.Val) >= -log10(Pvalue)) %>% 
                         distinct(PG.ProteinNames))

# Identify the top x proteins with the highest Euclidean distance
top_x_proteins <- statistics_table_modified1 %>%
  filter(condition == "Bait L/H WT experiment" & logFC > log2(FC) & -log10(adj.P.Val) > -log10(Pvalue)) %>%
  arrange(desc(distance)) %>%
  head(length(pos_proteins)) %>%
  pull(PG.ProteinNames)

# Set the candidate statuses for proteins
statistics_table_modified1 <- statistics_table_modified1 %>%
  mutate(candidate = ifelse(condition == "Bait L/H WT experiment" & PG.ProteinNames %in% top_x_proteins & PG.ProteinNames != target_protein & logFC > log2(FC), 
                            ("Top X"), 
                            ifelse(PG.ProteinNames == target_protein,
                                   "bait",
                                   ifelse((logFC < -log2(FC) | logFC > log2(FC))  & -log10(adj.P.Val) >= -log10(Pvalue) & condition == "WT L/H control", 
                                          "in WT Ctrl",
                                          ifelse(condition == "Bait L/H control" & (logFC < -log2(FC) | logFC > log2(FC))  & -log10(adj.P.Val) >= -log10(Pvalue),
                                                 "in Bait Ctrl",
                                                 "unchanged"
                                          )))))
                                    
unique(statistics_table_modified1$candidate)
candidates_before <- statistics_table_modified1 %>%
  count(candidate)

# SLice proteins with candidate == in WT Ctrl
negative_proteins <- unlist(statistics_table_modified1 %>%
                        filter(candidate == "in WT Ctrl") %>%
                          distinct(PG.ProteinNames))

unique(negative_proteins)


statistics_table_modified1 <- bind_rows(statistics_table_modified1 %>% 
                                          filter(PG.ProteinNames%nin%negative_proteins) ,
                                        statistics_table_modified1 %>% 
                                          filter(PG.ProteinNames%in%negative_proteins) %>% 
                                          mutate(candidate = "in WT Ctrl"))

inBaitCtrl_proteins <- unlist(statistics_table_modified1 %>%
                              filter(candidate == "in Bait Ctrl") %>%
                              distinct(PG.ProteinNames))

unique(inBaitCtrl_proteins)


statistics_table_modified1 <- bind_rows(statistics_table_modified1 %>% 
                                          filter(PG.ProteinNames%nin%inBaitCtrl_proteins) ,
                                        statistics_table_modified1 %>% 
                                          filter(PG.ProteinNames%in%inBaitCtrl_proteins) %>% 
                                          mutate(candidate = "in Bait Ctrl"))


unique(statistics_table_modified1$candidate)
candidates_after <- statistics_table_modified1 %>%
  count(candidate)


# Write the modified statistics table as .csv file ---------------------------------------------------------------------
# Step 1: Reduce 'raw' to unique PG.ProteinNames
raw_unique <- raw %>%
  distinct(PG.ProteinNames, .keep_all = TRUE)

# Step 2: Left join statistics_table_modified1 with the unique raw data
statistics_table_modified1 <- statistics_table_modified1 %>%
  left_join(raw_unique %>% select(PG.ProteinNames, PG.ProteinDescriptions), by = "PG.ProteinNames")

# Step 3: Remove any duplicates in statistics_table_modified1 (if necessary)
statistics_table_modified1 <- statistics_table_modified1 %>%
  distinct(PG.ProteinNames, condition, .keep_all = TRUE)

statistics_table_modified1 <- statistics_table_modified1 %>%
  mutate(FC = 2^logFC)

write_csv(x = statistics_table_modified1 ,file = paste0(target_protein,"_", FA_content,"_stats_limma_eBayes_table",
                                                        "_ion_CV",ion_CV,
                                                        "_Qvalue_",ion_Q,
                                                        "_seqcov_",seqcov,
                                                        ".csv"))

statistics_table_modified1$condition <- factor(statistics_table_modified1$condition,
                                               levels = c("WT L/H control","Bait L/H WT experiment","Bait L/H control"))


top_x <- candidates_after$n[1]


stat_short <- statistics_table_modified1 %>% select(PG.ProteinNames, PG.ProteinDescriptions, candidate, FC ,adj.P.Val, condition)

write_csv(x = stat_short ,file = paste0(target_protein,"_", FA_content,"_final_statistics",
                                        "_ion_CV",ion_CV,
                                        "_Qvalue_",ion_Q,
                                        "_seqcov_",seqcov,
                                        ".csv"))


# Volcano plot ------------------------------------------------------------
volcanoplot <- ggplot(statistics_table_modified1, aes(-log10(adj.P.Val),logFC, color = candidate, text = PG.ProteinNames)) +
    geom_point(alpha = 0.8) +
    facet_wrap(~condition) +
    geom_hline(yintercept = c(-log2(FC), log2(FC))) +
    geom_vline(xintercept = c(-log10(Pvalue)), linetype = "dashed") +
    geom_vline(xintercept = c(0), linewidth = 0.2 ) +
    labs(title = paste0("TIE-UP-SIN: ", target_protein),
         subtitle = paste0("thresholds: ",
                           "Bait_FC = ", Bait_FC,
                           "; WT_FC = ", WT_FC,
                           "; ion_CV = ", ion_CV,
                           "; Qvalue = ", ion_Q,
                           "; CDC = ", CDC,
                           "; seqcov = ", seqcov,
                           "; numberOFpeptides = ", NrPEP),
         caption = paste0("solid lines = 2FC / dashed line = ", Pvalue, " adj.P.Value")) +
    scale_color_manual(
      values = c(
        "unchanged" = "grey", 
        "bait" = "darkblue", 
        "Top X" = "darkgreen", 
        "in WT Ctrl" = "indianred3", 
        "in Bait Ctrl" = "goldenrod1"
      ),
      labels = c(
        "unchanged" = "Unchanged", 
        "bait" = "Bait", 
        "Top X" = paste0("Top ",top_x), 
        "in WT Ctrl" = "In WT Control", 
        "in Bait Ctrl" = "In Bait Control"
      )
    ) +
    theme_light(base_size = 16) +
    geom_label_repel(data = statistics_table_modified1 %>% filter(candidate == "bait"), mapping = aes(label = PG.ProteinNames), alpha = 0.5, show.legend = F, size = 4) +
    geom_label_repel(data = statistics_table_modified1 %>% filter(candidate == "Top X"), mapping = aes(label = PG.ProteinNames), alpha = 0.5, show.legend = F, size = 4)
  
  
  
# Save the volcano plot
ggsave(plot = volcanoplot, filename = paste0(target_protein,"_", FA_content,"_volcano_plot",
                                             "_ion_CV", ion_CV,
                                             "_Qvalue_", ion_Q,
                                             "_seqcov_", seqcov,
                                             ".pdf"), device = "pdf", width = 20, height = 6)


htmlwidgets::saveWidget(plotly::ggplotly(volcanoplot), paste0(target_protein,"_", FA_content,"_volcano_plot",
                                                               "_ion_CV", ion_CV,
                                                               "_Qvalue_", ion_Q,
                                                               "_seqcov_", seqcov,
                                                               ".html"))


# volcano plot without labels
volcano_plot_no_labels <- ggplot(statistics_table_modified1, aes(-log10(adj.P.Val),logFC, color = candidate, text = PG.ProteinNames)) +
  geom_point(alpha = 0.8, size = 3) +
  facet_wrap(~condition) +
  geom_hline(yintercept = c(-log2(FC), log2(FC))) +
  geom_vline(xintercept = c(-log10(Pvalue)), linetype = "dashed") +
  geom_vline(xintercept = c(0), linewidth = 0.2) +
  labs(title = paste0("TIE-UP-SIN: ", target_protein),
       subtitle = paste0("thresholds: ",
                         "Bait_FC = ", Bait_FC,
                         "; WT_FC = ", WT_FC,
                         "; ion_CV = ", ion_CV,
                         "; Qvalue = ", ion_Q,
                         "; CDC = ", CDC,
                         "; seqcov = ", seqcov,
                         "; numberOFpeptides = ", NrPEP),
       caption = paste0("solid lines = 2FC / dashed line = ", Pvalue, " adj.P.Value")) +
  scale_color_manual(
    values = c(
      "unchanged" = "grey", 
      "bait" = "darkblue", 
      "Top X" = "darkgreen", 
      "in WT Ctrl" = "indianred3", 
      "in Bait Ctrl" = "goldenrod1"
    ),
    labels = c(
      "unchanged" = "Unchanged", 
      "bait" = "Bait", 
      "Top X" = paste0("Top ",top_x), 
      "in WT Ctrl" = "In WT Control", 
      "in Bait Ctrl" = "In Bait Control"
    )
  ) +
  theme_light(base_size = 12)

volcano_plot_no_labels  

volcano_plot_no_labels_clean <- volcano_plot_no_labels +
  theme(
    legend.position = "none",           # Remove the legend
    axis.title = element_blank(),       # Remove axis titles
    axis.text = element_blank(),        # Remove axis text
    strip.text = element_blank(),       # Remove facet labels
    plot.title = element_blank(),       # Remove plot title
    plot.subtitle = element_blank(),    # Remove plot subtitle
    plot.caption = element_blank()      # Remove plot caption
  )


volcano_plot_no_labels_clean


ggsave(plot = volcano_plot_no_labels_clean, filename = paste0(target_protein,"_", FA_content,"_NO_LABELS_volcano_plot",
                                             "_ion_CV", ion_CV,
                                             "_Qvalue_", ion_Q,
                                             "_seqcov_", seqcov,
                                             ".png"), device = "png", width = 16, height = 6, units = "cm", dpi = 600)


norm_plot_all_clean <- norm_plot_all +
  theme(
    legend.position = "none",           # Remove the legend
    axis.title = element_blank(),       # Remove axis titles
    axis.text = element_blank(),        # Remove axis text
    axis.text.x = element_blank(),      # Remove x-axis text
    axis.text.y = element_blank(),      # Remove y-axis text
    strip.text = element_blank(),       # Remove facet labels
    plot.title = element_blank(),       # Remove plot title
    plot.subtitle = element_blank(),    # Remove plot subtitle
    plot.caption = element_blank()      # Remove plot caption
  )


norm_plot_all_clean


ggsave(plot = norm_plot_all_clean, filename = paste0(target_protein,"_", FA_content,"_ALL_norm_plot",
                                                              "_ion_CV", ion_CV,
                                                              "_Qvalue_", ion_Q,
                                                              "_seqcov_", seqcov,
                                                              ".png"), device = "png", width = 17, height = 6, units = "cm", dpi = 600)

bait_protein_plot_clean <- bait_protein_plot +
  theme(
    legend.position = "none",           # Remove the legend
    axis.title = element_blank(),       # Remove axis titles
    axis.text = element_blank(),        # Remove axis text
    axis.text.x = element_blank(),      # Remove x-axis text
    axis.text.y = element_blank(),      # Remove y-axis text
    strip.text = element_blank(),       # Remove facet labels
    plot.title = element_blank(),       # Remove plot title
    plot.subtitle = element_blank(),    # Remove plot subtitle
    plot.caption = element_blank()      # Remove plot caption
  )


bait_protein_plot_clean


ggsave(plot = bait_protein_plot_clean, filename = paste0(target_protein,"_", FA_content,"_BAIT_norm_plot",
                                                              "_ion_CV", ion_CV,
                                                              "_Qvalue_", ion_Q,
                                                              "_seqcov_", seqcov,
                                                              ".png"), device = "png", width = 17, height = 6, units = "cm", dpi = 600)
